# Supplementary material for: Systematic Investigation on Acid-Catalyzed Truncation of N-Acylated Peptoids
Source: Int J Mol Sci. 2024 Oct 23;25(21):11390. doi: 10.3390/ijms252111390 (PMC11547061; doi:10.3390/ijms252111390)
Supplement: Supplementary file 1 [file ijms-25-11390-s001.zip]

Archive with 1 entries (1 files):
- ijms-3254264-supplementary.pdf
